# Supplementary material for: Genome-wide expression profiling and functional characterization of SCA28 lymphoblastoid cell lines reveal impairment in cell growth and activation of apoptotic pathways
Source: BMC Med Genomics. 2013 Jun 18;6:22. doi: 10.1186/1755-8794-6-22 (PMC3689607; doi:10.1186/1755-8794-6-22)
Supplement: Additional file 3 — Rank product list results and clusters for Gene Ontology categories. [file 1755-8794-6-22-S3.xls]

## Sheet: Tab finale
RANK PRODUCT
				GO category
AffyPROBE ID	Gene Name	Symbol	Fold Change	Cell Proliferation	Cell Death	Oxidative Stress	Chemical Homeostasis	Cell Adhesion	Others
213245_at	adenylate cyclase 1 (brain)	ADCY1	5.88235
214953_s_at	amyloid beta (A4) precursor protein (peptidase nexin-II, Alzheimer disease)	APP	0.073692
204999_s_at	activating transcription factor 5	ATF5	3.125
212599_at	autism susceptibility candidate 2	AUTS2	3.125
217911_s_at	BCL2-associated athanogene 3	BAG3	6.66667
219497_s_at	B-cell CLL/lymphoma 11A (zinc finger protein)	BCL11A	0.240964
215440_s_at	brain expressed X-linked-like 1	BEXL1	0.273973
206255_at	B lymphoid tyrosine kinase	BLK	2.85714
219463_at	chromosome 20 open reading frame 103	C20orf103	0.273224
205692_s_at	CD38 molecule	CD38	0.228833
201005_at	CD9 molecule	CD9	0.246914
214464_at	CDC42 binding protein kinase alpha (DMPK-like)	CDC42BPA	0.304878
213436_at	cannabinoid receptor 1 (brain)	CNR1	3.125
205373_at	catenin (cadherin-associated protein), alpha 2	CTNNA2	3.44828
220230_s_at	cytochrome b5 reductase 2	CYB5R2	3.44828
204646_at	dihydropyrimidine dehydrogenase	DPYD	0.120773
204409_s_at	eukaryotic translation initiation factor 1A, Y-linked	EIF1AY	3.7037
207111_at	egf-like module containing, mucin-like, hormone receptor-like 1	EMR1	3.7037
218980_at	formin homology 2 domain containing 3	FHOD3	6.66667
204131_s_at	forkhead box O3	FOXO3	2.7027
212486_s_at	FYN oncogene related to SRC, FGR, YES	FYN	3.22581
205498_at	growth hormone receptor	GHR	3.84615
218805_at	GTPase, IMAP family member 5	GIMAP5	4.34783
219777_at	GTPase, IMAP family member 6	GIMAP6	4.16667
211644_x_at	gap junction protein, beta 6	GJB6///IGKC///NTN2L	0.19802
213170_at	glutathione peroxidase 7	GPX7	2.85714
202554_s_at	glutathione S-transferase M3 (brain)	GSTM3	2.5
221491_x_at	protein LOC730415///major histocompatibility complex, class II, DR beta 1///3///4///5	HLA-DRB1/DRB3/DRB4/DRB5	0.245098
202581_at	heat shock 70kDa protein 1B	HSPA1B	3.7037
211430_s_at	immunoglobulin heavy constant gamma 1	IGH@	0.145349
214768_x_at	Immunoglobulin kappa constant	IGKC	0.161031
216207_x_at	immunoglobulin kappa variable 1D-13	IGKV1D-13	0.207039
216984_x_at	Immunoglobulin lambda locus	IGL@	0.18797
207901_at	interleukin 12B (natural killer cell stimulatory factor 2, cytotoxic lymphocyte maturation factor 2, p40)	IL12B	0.239808
205403_at	interleukin 1 receptor, type II	IL1R2	3.57143
203607_at	inositol polyphosphate-5-phosphatase F	INPP5F	3.44828
217258_x_at	Isovaleryl Coenzyme A dehydrogenase	IVD	0.17452
201015_s_at	junction plakoglobin	JUP	4.34783
221584_s_at	potassium large conductance calcium-activated channel, subfamily M, alpha member 1	KCNMA1	2.85714
221558_s_at	lymphoid enhancer-binding factor 1	LEF1	4
218717_s_at	leprecan-like 1	LEPREL1	6.66667
220603_s_at	multiple C2 domains, transmembrane 2	MCTP2	0.228311
207480_s_at	Meis homeobox 2	MEIS2	9.09091
217157_x_at	Immunoglobulin kappa chain, V-region (SPK.3)	NA	0.315457
217179_x_at	Anti-thyroglobulin light chain variable region	NA	0.258398
217378_x_at	NA	NA	0.178891
214777_at	Immunoglobulin light chain variable region complementarity determining region (CDR3) mRNA	NA	0.0974659
216401_x_at	Immunoglobulin kappa light chain (IGKV gene), cell line JVM-2, clone 1	NA	0.0858369
211645_x_at	Immunoglobulin kappa light chain (IGKV) mRNA variable region, joining region, and constant region	NA	0.0621891
219594_at	ninjurin 2	NINJ2	3.22581
202443_x_at	Notch homolog 2 (Drosophila)	NOTCH2	3.33333
215176_x_at	Netrin 2-like (chicken)	NTN2L	0.30581
218589_at	purinergic receptor P2Y, G-protein coupled, 5	P2RY5	0.183486
209210_s_at	pleckstrin homology domain containing, family C (with FERM domain) member 1	PLEKHC1	10
218764_at	protein kinase C, eta	PRKCH	3.44828
205445_at	prolactin	PRL	4.7619
203038_at	protein tyrosine phosphatase, receptor type, K	PTPRK	0.331126
215127_s_at	RNA binding motif, single stranded interacting protein 1	RBMS1	0.257069
209487_at	RNA binding protein with multiple splicing	RBPMS	0.208333
201909_at	ribosomal protein S4, Y-linked 1	RPS4Y1	3.33333
212268_at	serpin peptidase inhibitor, clade B (ovalbumin), member 1	SERPINB1	0.25641
214539_at	serpin peptidase inhibitor, clade B (ovalbumin), member 10	SERPINB10	3.22581
212526_at	spastic paraplegia 20 (Troyer syndrome)	SPG20	0.156495
213355_at	ST3 beta-galactoside alpha-2,3-sialyltransferase 6	ST3GAL6	2.77778
219230_at	transmembrane protein 100	TMEM100	3.22581
203892_at	WAP four-disulfide core domain 2	WFDC2	0.320513
